# Supplementary material for: A high-efficiency scar-free genome-editing toolkit for Acinetobacter baumannii
Source: J Antimicrob Chemother. 2022 Oct 11;77(12):3390–8. doi: 10.1093/jac/dkac328 (PMC9704439; doi:10.1093/jac/dkac328)
Supplement: dkac328_Supplementary_Data [file dkac328_supplementary_data.zip]

Archive with 2 entries (2 files):
- Supplementary information.docx
- SupplementaryTableS1_revised.xlsx
