# Supplementary material for: A high-efficiency scar-free genome-editing toolkit for Acinetobacter baumannii
Source: J Antimicrob Chemother. 2022 Oct 11;77(12):3390–8. doi: 10.1093/jac/dkac328 (PMC9704439; doi:10.1093/jac/dkac328)
Supplement: dkac328_Supplementary_Data [file dkac328_supplementary_data.zip › SupplementaryTableS1_revised.xlsx]

## Sheet: Strains
Strain	Relevant features	Reference
Escherichia coli
DH5α	F- φ80lacZΔM15, Δ(lacZYA-argF)U169, recA1, endA1, hsdR17(rK-m K-), supE44, thi-1, gyrA, relA1	Hanahan, 1983
DH5αλpir	F- φ80lacZΔM15, Δ(lacZYA-argF)U169, recA1, endA1, hsdR17(rK-m K-), supE44, thi-1, gyrA, relA1, λpir lysogen	Martínez-García & de Lorenzo, 2011
Acinetobacter baumannii
AB5075	Wild type strain	Jacobs et al., 2014
ΔcmlA5	AB5075 derivative, in-frame deletion in cmlA5 (ABUW_4059)	This work
ΔcraA	AB5075 derivative, in-frame deletion in craA (ABUW_0337)	This work
ΔcraAΔcmlA5	ΔcmlA5 derivative, in-frame deletion in craA	This work
Δp1AB5075	AB5075 derivative, cured from p1AB5075 plasmid	This work
Δp1AB5075ΔcraA	Δp1AB5075 derivative, in-frame deletion in craA	This work
ΔRI2	AB5075 derivative, rearrangement in p1AB5075 with the scission of resistance island 2 (RI2)	This work
ΔRI2ΔcraA	ΔRI2 derivative, in-frame deletion in craA	This work

## Sheet: Plasmids
Plasmids	Relevant features	Reference
pEMG	KmR, oriR6K, lacZa with two flanking I-SceI sites	Martínez-García & de Lorenzo, 2011
pEMGT-cmlA5	pEMGT with upstream and downstream homologous regions for deletion of cmlA5	This work
pEMGT-craA	pEMGT with upstream and downstream homologous regions for deletion of craA	This work
pEMG-Tel (pEMGT)	KmR, TelR, oriR6K, lacZa with two flanking I-SceI sites	This work
pEMGT-up	pEMGT with craA upstream region (without craA ORF) to be used as control in complementation	This work
pEMGT-up-craA	pEMGT with craA upstream region followed by craA ORF for complementation experiments	This work
pFLAG-attP	AprR, CmR, attP integration site (Addgene, #110095)	Unpublished
pMo130-TelR	KmR, TelR, sacB, xylE	Amin et al., 2013
pRK2013	KmR, ColE1, tra+. Conjugative helper plasmid.	Figurski and Helinski, 1979
pSEVA524	TcR, oriRK2, lacIq-Ptrc	Silva-Rocha et al., 2013
pSW-Apr	AprR, oriRK2, xylS, Pm→sceI (transcriptional fusion of I-sceI to Pm)	This work
pSW-I	ApR, oriRK2, xylS, Pm→sceI (transcriptional fusion of I-sceI to Pm)	Martínez-García & de Lorenzo, 2011
pSW-Tc	TcR, oriRK2, xylS, Pm→sceI (transcriptional fusion of I-sceI to Pm)	This work

## Sheet: Primers
Primer	Sequence	Reference
ABUW_4053 fw	GACGCATATGCAGAGTGAG	This work
ABUW_5001 fw	GACAATGCCTTAATCAACGC	This work
ABUW_5001 rv	TTACAGTTATATCCGTATGCTC	This work
Apr fw	AGAGGAGACCTAGTTGGCAC	This work
Apr rv	GAGCTGAAGAAAGACAATCC	This work
cmlA5 down fw	GATGGTTTCGTGCGCTCAAAACGTTGAGAGAATGTGGCAAG	This work
cmlA5 down rv	GGAAGCAGGTGCGATTTTCG	This work
cmlA5 rv seq	ATCAATGTCGATCATGGCTG	This work
cmlA5 up fw	AGTTGACATAAGCCTGTTCGG	This work
cmlA5 up rv	TTTTGAGCGCACGAAACCATC	This work
crA up fw	CATTTAATTCACCATTTGAG	This work
craA down fw	GAAGTGTACAAACTCATGAAAAGAGTTGCACAAGACTTAC	This work
craA down rv	CTATTTAGACATGCAGTACG	This work
craA fw	CGAGGAAGCAGCAGACTTTC	This work
craA fw seq	CGAGGAAGCAGCAGACTTTC	This work
craA rv	TTCAGAGAACTACACACTTGTC	This work
craA up rv	TTCATGAGTTTGTACACTTC	This work
oSA67	GACGCCCGTCTAACAATTCG	Anderson et al., 2020
oSA68	CCCCTCGATGGAAGGGTTA	Anderson et al., 2020
oSA86	TAAGCGTCAGGCAGACAAG	Anderson et al., 2020
oSA87	TTTTCCACTCTGCTGAAGG	Anderson et al., 2020
p3AB5075 fw	CAAGAAGAAAAAACAGATCAAG	This work
p3AB5075 rv	AGGATTCGAAGCCCTAAGAAC	This work
tetA fw	TAAATTTGACAGCTTATCATCG	This work
tetA rv	AAAGGACAATTGTCTCAGGTCG	This work
